# Supplementary material for: A Novel Interaction between a 23-SNP Genetic Risk Score and Monounsaturated Fatty Acid Intake on HbA1c Levels in Southeast Asian Women
Source: Nutrients. 2024 Sep 6;16(17):3022. doi: 10.3390/nu16173022 (PMC11397529; doi:10.3390/nu16173022)
Supplement: Supplementary file 1 [file nutrients-16-03022-s001.zip]

Archive with 1 entries (1 files):
- nutrients-3151810-supplementary.pdf
